# Supplementary material for: Fine mapping and candidate gene analysis of proportion of four-seed pods by soybean CSSLs
Source: Front Plant Sci. 2023 Jan 18;13:1104022. doi: 10.3389/fpls.2022.1104022 (PMC9890659; doi:10.3389/fpls.2022.1104022)
Supplement: Supplementary file 1 [file DataSheet_1.zip]

Archive with 37 entries (27 files):
- Data_update/
- Data_update/Haplotype Analysis Result _ DNAsp/
- Data_update/Haplotype Analysis Result _ DNAsp/Glyma.13G126000HAP.txt
- Data_update/Haplotype Analysis Result _ DNAsp/Glyma.13G126100HAP.txt
- Data_update/Haplotype Analysis Result _ DNAsp/Glyma.13G126300HAP.txt
- Data_update/Haplotype Analysis Result _ DNAsp/Glyma.13G126400HAP.txt
- Data_update/Haplotype Analysis Result _ DNAsp/Glyma.13G126700HAP.txt
- Data_update/LD Result _ Haplo View/
- Data_update/LD Result _ Haplo View/Glyma.13G126000.info
- Data_update/LD Result _ Haplo View/Glyma.13G126000.ped
- Data_update/LD Result _ Haplo View/Glyma.13G126100.info
- Data_update/LD Result _ Haplo View/Glyma.13G126100.ped
- Data_update/LD Result _ Haplo View/Glyma.13G126300.info
- Data_update/LD Result _ Haplo View/Glyma.13G126300.ped
- Data_update/LD Result _ Haplo View/Glyma.13G126400.info
- Data_update/LD Result _ Haplo View/Glyma.13G126400.ped
- Data_update/LD Result _ Haplo View/Glyma.13G126700.info
- Data_update/LD Result _ Haplo View/Glyma.13G126700.ped
- Data_update/Phenotypes of Resource Populations.xlsx
- Data_update/qRT-PCR Result/
- Data_update/qRT-PCR Result/qRT-PCR Result.xlsx
- Data_update/update_Sequence Analysis of Parents Result _ DNAMAN/
- Data_update/update_Sequence Analysis of Parents Result _ DNAMAN/Glyma.13G126000/
- Data_update/update_Sequence Analysis of Parents Result _ DNAMAN/Glyma.13G126000/Glyma.13G126000_gene.emf
- Data_update/update_Sequence Analysis of Parents Result _ DNAMAN/Glyma.13G126000/Glyma.13G126000_promoter.emf
- Data_update/update_Sequence Analysis of Parents Result _ DNAMAN/Glyma.13G126100/
- Data_update/update_Sequence Analysis of Parents Result _ DNAMAN/Glyma.13G126100/Glyma.13G126100_gene.emf
- Data_update/update_Sequence Analysis of Parents Result _ DNAMAN/Glyma.13G126100/Glyma.13G126100_promoter.emf
- Data_update/update_Sequence Analysis of Parents Result _ DNAMAN/Glyma.13G126300/
- Data_update/update_Sequence Analysis of Parents Result _ DNAMAN/Glyma.13G126300/Glyma.13G126300_gene.emf
- Data_update/update_Sequence Analysis of Parents Result _ DNAMAN/Glyma.13G126300/Glyma.13G126300_promoter.emf
- Data_update/update_Sequence Analysis of Parents Result _ DNAMAN/Glyma.13G126400/
- Data_update/update_Sequence Analysis of Parents Result _ DNAMAN/Glyma.13G126400/Glyma.13G126400_gene.emf
- Data_update/update_Sequence Analysis of Parents Result _ DNAMAN/Glyma.13G126400/Glyma.13G126400_promoter.emf
- Data_update/update_Sequence Analysis of Parents Result _ DNAMAN/Glyma.13G126700/
- Data_update/update_Sequence Analysis of Parents Result _ DNAMAN/Glyma.13G126700/Glyma.13G126700_gene.emf
- Data_update/update_Sequence Analysis of Parents Result _ DNAMAN/Glyma.13G126700/Glyma.13G126700_promoter.emf
