# Supplementary material for: Fine mapping and candidate gene analysis of proportion of four-seed pods by soybean CSSLs
Source: Front Plant Sci. 2023 Jan 18;13:1104022. doi: 10.3389/fpls.2022.1104022 (PMC9890659; doi:10.3389/fpls.2022.1104022)
Supplement: Supplementary file 1 [file DataSheet_1.zip › Data_update/Haplotype Analysis Result _ DNAsp/Glyma.13G126100HAP.txt]

Input Data File: C:\...\61.txt
 Number of sequences: 527    Number of sequences used: 527
 Selected region: 1-6   Number of sites: 6
 Total number of sites (excluding sites with gaps / missing data): 6

 Sites with alignment gaps:  not considered
 Number of variable sites: 5

 =========== Haplotype Distribution ===========
 Number of haplotypes, h: 11
 Haplotype diversity, Hd: 0.4803

    Hap_1: 17  [1 6 27 113-114 119 137 179 237 281 301 320 342 394 400 405 464]
    Hap_2: 114  [2 7 15 19 21 28 31 37 41 43-44 56-57 61 70 75-76 79-80 85-87 90 92 94-95 97 100 103-108 111 116 121 127 131 135 143 145-146 151 153 161 167-169 171-173 183 191-192 195-196 203 207 210 213 215 222 225-226 251-252 256 264 271-272 276 299-300 303-304 307-308 311-312 315 324 327 333-334 336 343 350 353 356 359 362 365 372-373 384 387 411 415 417 427 434 439 453 460 462-463 475 480 484 492 496 498 516]
    Hap_3: 362  [3-5 8-11 13 16-18 20 22 24 26 29-30 32-36 38-40 42 45 47-54 58-60 62 64-68 71-74 77-78 81 84 88-89 96 98-99 102 109-110 112 115 118 120 122-126 128-130 132 134 136 138-142 144 147-150 152 154-160 162-163 165-166 170 174-176 178 180-182 184-190 193-194 197-201 204-206 209 211-212 214 216-221 223-224 227-236 238-250 253-255 257-263 265-270 273-275 277-280 282-291 293-298 302 305-306 309-310 313-314 316-319 321-323 325-326 328-332 335 337-338 341 344-346 348-349 351-352 354-355 357-358 360-361 363-364 366-367 369-371 374-378 380-382 386 388-393 395-399 401-404 406-410 412-414 416 419-426 428-433 435-438 440-444 447-452 454-459 461 465-468 470-474 477-479 481-483 485-491 493-495 497 499-513 515 517-520 522-527]
    Hap_4: 13  [12 14 23 46 63 69 83 91 117 133 347 379 445]
    Hap_5: 3  [25 177 385]
    Hap_6: 2  [55 101]
    Hap_7: 6  [82 202 208 339 418 469]
    Hap_8: 6  [93 340 368 476 514 521]
    Hap_9: 2  [164 292]
    Hap_10: 1  [383]
    Hap_11: 1  [446]

    Hap_1: 17  [CX108 CX147 CX269 JL175 JL176 JL189 JL257 CX94 CX201 JL019 CX146 CX317 JL269 JL028 JL008 JL137 CX281]
    Hap_2: 114  [CX112 CX157 CX193 CX209 CX211 CX271 CX277 CX293 CX78 CX90 CX91 JL067 JL068 JL078 JL097 JL107 JL108 JL114 JL115 JL122 JL124 JL126 JL132 JL135 JL140 JL141 JL145 JL151 JL160 JL161 JL163 JL165 JL166 JL169 JL172 JL178 JL193 JL223 JL231 JL255 JL266 JL268 JL271 JL286 JL288 JL329 JL338 JL339 CX105 CX196 CX103 CX104 CX65 CX198 JL306 CX322 JL290 CX179 JL113 CX50 CX131 CX184 JL079 JL053 JL240 CX95 JL069 C7 JL149 CX160 CX101 JL123 CX106 CX93 JL304 CX45 CX144 JL022 JL004 CX319 JL144 CX243 JL345 CX300 CX1 C40 CX143 JL187 JL243 CX35 JL065 CX221 CX164 CX140 JL277 JL005 CX158 CX17 JL017 JL247 CX48 JL319 CX20 CX169 CX328 CX68 JL278 CX61 CX235 JL270 JL291 CX320 JL333 CX178]
    Hap_3: 362  [CX113 CX12 CX139 CX171 CX181 CX183 CX185 CX19 CX197 CX202 CX203 CX210 CX215 CX246 CX267 CX275 CX276 CX278 CX28 CX280 CX283 CX29 CX66 CX74 CX76 CX83 JL010 JL031 JL040 JL042 JL049 JL051 JL055 JL057 JL063 JL074 JL075 JL076 JL081 JL086 JL087 JL089 JL093 JL094 JL100 JL102 JL103 JL104 JL109 JL111 JL117 JL120 JL129 JL131 JL143 JL146 JL150 JL158 JL170 JL171 JL174 JL177 JL186 JL192 JL197 JL199 JL200 JL211 JL216 JL225 JL226 JL229 JL235 JL254 JL256 JL261 JL262 JL263 JL264 JL265 JL267 JL273 JL274 JL275 JL276 JL287 JL299 JL302 JL305 JL310 JL311 JL314 JL327 JL331 JL332 JL335 JL337 JL077 JL295 JL234 JL056 CX218 CX30 CX32 CX38 JL260 C6 CX270 JL018 JL125 JL227 JL198 JL205 CX272 JL083 JL191 CX119 JL116 JL091 JL128 JL289 CX126 CX194 JL207 JL214 JL322 JL221 JL045 JL293 CX42 JL020 CX228 JL283 JL082 JL324 JL325 JL182 JL312 JL090 C10 JL217 JL301 JL308 JL228 CX262 JL142 CX33 JL073 JL215 JL282 JL297 JL101 JL139 JL156 JL241 CX261 JL027 JL147 JL112 JL173 C43 JL155 JL303 JL072 JL336 JL167 CX22 JL328 JL232 CX287 JL080 CX213 JL023 JL006 JL210 JL233 JL071 CX138 JL203 JL105 JL347 JL292 JL259 CX180 JL061 CX175 CX290 JL201 JL220 JL110 CX136 CX217 JL179 CX249 CX149 CX153 CX124 JL047 JL196 JL238 CX64 JL281 CX150 CX142 JL344 JL340 JL206 CX204 JL224 JL044 JL239 CX63 CX123 JL258 JL121 CX282 JL003 JL036 JL130 JL318 CX27 CX92 JL307 JL230 JL296 JL002 JL060 JL033 CX84 CX8 CX298 CX251 CX154 JL011 JL244 JL236 CX311 C2 JL204 JL222 CX155 CX273 CX71 CX34 JL209 CX225 CX47 C4 JL316 JL219 CX172 JL064 CX173 C22 JL298 CX259 CX220 JL346 JL134 JL343 JL341 JL242 CX219 JL348 JL202 JL253 C25 CX168 C23 JL024 CX115 CX305 JL048 C9 CX258 JL317 CX268 CX39 CX26 CX316 CX152 CX18 JL326 CX148 CX314 CX162 JL039 CX187 CX5 CX253 JL313 JL212 CX141 CX156 CX318 JL059 JL213 CX247 CX54 CX285 CX315 CX21 CX137 CX256 C15 CX6 CX250 CX132 CX307 CX127 CX248 C8 CX53 JL188 JL001 JL321 JL208 CX161 JL342 JL030 CX159 JL294 CX309 CX313 CX145 CX130 C32 JL323 C38 JL279 JL050 JL218 CX80 JL195 CX110 JL058 CX96 JL012 CX292 JL014 JL062 CX299 CX310 JL280 CX24 CX151 JL041 JL249 JL330 CX13 CX36 CX134 CX294 CX163 JL250 JL164 CX257 C36 CX274 JL148 JL246 JL248]
    Hap_4: 13  [CX188 CX192 CX222 JL021 JL084 JL095 JL119 JL133 JL181 JL251 CX186 JL194 JL035]
    Hap_5: 3  [CX264 JL138 JL015]
    Hap_6: 2  [JL066 JL153]
    Hap_7: 6  [JL118 JL037 CX199 JL284 JL016 JL025]
    Hap_8: 6  [JL136 JL046 C42 CX205 CX230 CX324]
    Hap_9: 2  [JL334 JL106]
    Hap_10: 1  [CX49]
    Hap_11: 1  [JL320]
