# Supplementary material for: Fine mapping and candidate gene analysis of proportion of four-seed pods by soybean CSSLs
Source: Front Plant Sci. 2023 Jan 18;13:1104022. doi: 10.3389/fpls.2022.1104022 (PMC9890659; doi:10.3389/fpls.2022.1104022)
Supplement: Supplementary file 1 [file DataSheet_1.zip › Data_update/Haplotype Analysis Result _ DNAsp/Glyma.13G126300HAP.txt]

Input Data File: C:\...\63.txt
 Number of sequences: 527    Number of sequences used: 527
 Selected region: 1-15   Number of sites: 15
 Total number of sites (excluding sites with gaps / missing data): 15

 Sites with alignment gaps:  not considered
 Number of variable sites: 14

 =========== Haplotype Distribution ===========
 Number of haplotypes, h: 27
 Haplotype diversity, Hd: 0.5002

    Hap_1: 8  [1 86 90 100 167 191 347 427]
    Hap_2: 78  [2 6-7 12 14 19 27-28 31 41 43 57 61 70 75-76 85 87 92-95 103 105-108 111 114 116 119 121 127 137 145-146 164 192 195 202 207 215 222 225-226 256 264 271-272 299 303-304 308 311 320 327 333 336 339-340 343 350 359 362 365 368 372 402 415 434 439 446 453 460 492 496 516 521]
    Hap_3: 364  [3-5 8-11 13 17-18 20 22 24 26 29-30 32-36 38-40 42 45 47-55 58-60 62 64-68 71 73-74 77-78 81 84 88-89 96 98-99 102 109-110 112-113 115 118 120 122-126 128-130 132 134 136 138 140-142 144 147-150 152 154-160 162-163 165-166 170 174-176 178 180-182 184-190 193-194 197-201 204-206 209 211-212 214 216-221 223-224 227-236 238-250 253-255 257-263 265-270 273-275 277-280 282-298 302 305-306 309-310 313-314 316-319 321-323 325-326 328-332 335 337-338 341 344-346 348-349 351-352 354-355 357-358 360-361 364 366-367 369-371 374-378 380-382 386 388-401 403-404 406-410 412-414 416 418-426 428-433 435-438 440-445 447-452 454-459 461 465-468 470-474 477-479 481-483 485-491 493-495 497 499-513 515 517-520 522-527]
    Hap_4: 8  [15 80 104 143 177 203 251 387]
    Hap_5: 2  [16 72]
    Hap_6: 12  [21 25 56 168 196 281 307 312 342 353 464 475]
    Hap_7: 5  [23 37 161 315 417]
    Hap_8: 1  [44]
    Hap_9: 2  [46 69]
    Hap_10: 6  [63 83 91 101 117 379]
    Hap_11: 5  [79 135 153 171 385]
    Hap_12: 1  [82]
    Hap_13: 5  [97 151 169 210 356]
    Hap_14: 6  [131 334 373 463 484 498]
    Hap_15: 2  [133 480]
    Hap_16: 5  [139 301 363 405 469]
    Hap_17: 4  [172-173 183 237]
    Hap_18: 3  [179 300 384]
    Hap_19: 1  [208]
    Hap_20: 1  [213]
    Hap_21: 1  [252]
    Hap_22: 2  [276 462]
    Hap_23: 1  [324]
    Hap_24: 1  [383]
    Hap_25: 1  [411]
    Hap_26: 1  [476]
    Hap_27: 1  [514]

    Hap_1: 8  [CX108 JL124 JL132 JL151 JL338 CX198 CX186 CX48]
    Hap_2: 78  [CX112 CX147 CX157 CX188 CX192 CX209 CX269 CX271 CX277 CX78 CX90 JL068 JL078 JL097 JL107 JL108 JL122 JL126 JL135 JL136 JL140 JL141 JL160 JL163 JL165 JL166 JL169 JL172 JL176 JL178 JL189 JL193 JL223 JL257 JL268 JL271 JL334 JL306 CX322 JL037 JL113 CX184 JL079 JL053 JL240 C7 JL149 CX160 CX101 CX106 JL304 CX45 JL022 JL004 CX317 JL345 CX300 C40 JL284 JL046 CX143 JL187 JL065 CX221 CX164 C42 CX140 CX219 JL017 JL319 CX20 JL320 CX169 CX328 JL291 CX320 CX178 CX324]
    Hap_3: 364  [CX113 CX12 CX139 CX171 CX181 CX183 CX185 CX19 CX202 CX203 CX210 CX215 CX246 CX267 CX275 CX276 CX278 CX28 CX280 CX283 CX29 CX66 CX74 CX76 CX83 JL010 JL031 JL040 JL042 JL049 JL051 JL055 JL057 JL063 JL066 JL074 JL075 JL076 JL081 JL086 JL087 JL089 JL093 JL094 JL100 JL103 JL104 JL109 JL111 JL117 JL120 JL129 JL131 JL143 JL146 JL150 JL158 JL170 JL171 JL174 JL175 JL177 JL186 JL192 JL197 JL199 JL200 JL211 JL216 JL225 JL226 JL229 JL235 JL254 JL256 JL261 JL263 JL264 JL265 JL267 JL273 JL274 JL275 JL276 JL287 JL299 JL302 JL305 JL310 JL311 JL314 JL327 JL331 JL332 JL335 JL337 JL077 JL295 JL234 JL056 CX218 CX30 CX32 CX38 JL260 C6 CX270 JL018 JL125 JL227 JL198 JL205 CX272 JL083 JL191 CX119 JL116 JL091 JL128 JL289 CX126 CX194 JL207 JL214 JL322 JL221 JL045 JL293 CX42 JL020 CX228 JL283 JL082 JL324 JL325 JL182 JL312 JL090 C10 JL217 JL301 JL308 JL228 CX262 JL142 CX33 JL073 JL215 JL282 JL297 JL101 JL139 JL156 JL241 CX261 JL027 JL147 JL112 JL173 C43 JL155 JL303 JL072 JL336 JL167 CX22 JL328 JL232 CX287 JL080 CX213 JL023 JL006 JL210 JL233 JL071 CX138 JL203 JL105 JL347 JL292 JL259 CX180 JL061 CX175 CX290 JL201 JL220 JL110 JL106 CX136 CX217 JL179 CX249 CX149 CX153 CX124 JL047 JL196 JL238 CX64 JL281 CX150 CX142 JL344 JL340 JL206 CX204 JL224 JL044 JL239 CX63 CX123 JL258 JL121 CX282 JL003 JL036 JL130 JL318 CX27 CX92 JL307 JL230 JL296 JL002 JL060 JL033 CX84 CX8 CX298 CX251 CX154 JL011 JL236 CX311 C2 JL204 JL222 CX155 CX273 CX71 CX34 JL209 CX225 CX47 C4 JL316 JL219 CX172 JL064 CX173 C22 JL298 CX259 JL028 CX220 JL346 JL134 JL343 JL341 JL008 JL242 JL348 JL202 JL253 C25 CX168 C23 JL024 CX115 CX305 JL048 C9 JL016 CX258 JL317 CX268 CX39 CX26 CX316 CX152 CX18 JL326 CX148 CX314 CX162 JL039 CX187 CX5 CX253 JL313 JL212 CX141 CX156 CX318 JL059 JL213 JL035 CX247 CX54 CX285 CX315 CX21 CX137 CX256 C15 CX6 CX250 CX132 CX307 CX127 CX248 C8 CX53 JL188 JL001 JL321 JL208 CX161 JL342 JL030 CX159 JL294 CX309 CX313 CX145 CX130 C32 JL323 C38 JL279 JL050 JL218 CX80 JL195 CX110 JL058 CX96 JL012 CX292 JL014 JL062 CX299 CX310 JL280 CX24 CX151 JL041 JL249 JL330 CX13 CX36 CX134 CX294 CX163 JL250 JL164 CX257 C36 CX274 JL148 JL246 JL248]
    Hap_4: 8  [CX193 JL115 JL161 JL266 JL138 CX179 CX95 CX158]
    Hap_5: 2  [CX197 JL102]
    Hap_6: 12  [CX211 CX264 JL067 JL339 JL290 JL019 CX144 CX319 JL269 JL243 CX281 CX61]
    Hap_7: 5  [CX222 CX293 JL329 JL144 JL247]
    Hap_8: 1  [CX91]
    Hap_9: 2  [JL021 JL095]
    Hap_10: 6  [JL084 JL119 JL133 JL153 JL181 JL194]
    Hap_11: 5  [JL114 JL255 JL288 CX196 JL015]
    Hap_12: 1  [JL118]
    Hap_13: 5  [JL145 JL286 CX105 CX50 CX35]
    Hap_14: 6  [JL231 CX1 JL277 JL278 JL270 JL333]
    Hap_15: 2  [JL251 CX235]
    Hap_16: 5  [JL262 CX146 JL244 JL137 JL025]
    Hap_17: 4  [CX103 CX104 CX65 CX201]
    Hap_18: 3  [CX94 CX93 JL005]
    Hap_19: 1  [CX199]
    Hap_20: 1  [CX131]
    Hap_21: 1  [JL069]
    Hap_22: 2  [JL123 CX68]
    Hap_23: 1  [CX243]
    Hap_24: 1  [CX49]
    Hap_25: 1  [CX17]
    Hap_26: 1  [CX205]
    Hap_27: 1  [CX230]
