# Supplementary material for: Fine mapping and candidate gene analysis of proportion of four-seed pods by soybean CSSLs
Source: Front Plant Sci. 2023 Jan 18;13:1104022. doi: 10.3389/fpls.2022.1104022 (PMC9890659; doi:10.3389/fpls.2022.1104022)
Supplement: Supplementary file 1 [file DataSheet_1.zip › Data_update/LD Result _ Haplo View/Glyma.13G126300.info]

1	-2042
2	-1903
3	-1873
4	-1657
5	-1570
6	-1548
7	-1476
8	-1463
9	-1379
10	-1320
11	-1252
12	-592
13	-443
14	-284
15	1092
