# Supplementary material for: Fine mapping and candidate gene analysis of proportion of four-seed pods by soybean CSSLs
Source: Front Plant Sci. 2023 Jan 18;13:1104022. doi: 10.3389/fpls.2022.1104022 (PMC9890659; doi:10.3389/fpls.2022.1104022)
Supplement: Supplementary file 1 [file DataSheet_1.zip › Data_update/LD Result _ Haplo View/Glyma.13G126400.info]

1	23972448
2	23973184
3	23973246
4	23973470
5	23975121
