# Supplementary material for: Fine mapping and candidate gene analysis of proportion of four-seed pods by soybean CSSLs
Source: Front Plant Sci. 2023 Jan 18;13:1104022. doi: 10.3389/fpls.2022.1104022 (PMC9890659; doi:10.3389/fpls.2022.1104022)
Supplement: Supplementary file 1 [file DataSheet_1.zip › Data_update/LD Result _ Haplo View/Glyma.13G126400.ped]

1	CX108	0	0	0	0	2 2	0 0	0 0	0 0	3 3
2	CX112	0	0	0	0	2 2	0 0	0 0	0 0	2 2
3	CX113	0	0	0	0	3 3	2 2	2 2	0 0	2 2
4	CX12	0	0	0	0	3 3	0 0	0 0	0 0	2 2
5	CX139	0	0	0	0	3 3	2 2	2 2	0 0	2 2
6	CX147	0	0	0	0	2 2	0 0	0 0	0 0	3 3
7	CX157	0	0	0	0	2 2	0 0	0 0	0 0	3 3
8	CX171	0	0	0	0	3 3	0 0	0 0	0 0	2 2
9	CX181	0	0	0	0	3 3	2 2	2 2	0 0	2 2
10	CX183	0	0	0	0	3 3	2 2	0 0	0 0	2 2
11	CX185	0	0	0	0	3 3	2 2	2 2	0 0	2 2
12	CX188	0	0	0	0	2 2	4 4	0 0	0 0	3 3
13	CX19	0	0	0	0	3 3	2 2	2 2	0 0	2 2
14	CX192	0	0	0	0	2 2	0 0	0 0	0 0	3 3
15	CX193	0	0	0	0	2 2	0 0	0 0	0 0	3 3
16	CX197	0	0	0	0	2 2	0 0	0 0	0 0	2 2
17	CX202	0	0	0	0	3 3	2 2	2 2	0 0	2 2
18	CX203	0	0	0	0	3 3	2 2	2 2	0 0	2 2
19	CX209	0	0	0	0	2 2	0 0	0 0	0 0	3 3
20	CX210	0	0	0	0	3 3	2 2	2 2	0 0	2 2
21	CX211	0	0	0	0	2 2	0 0	0 0	0 0	3 3
22	CX215	0	0	0	0	3 3	2 2	2 2	0 0	2 2
23	CX222	0	0	0	0	2 2	0 0	0 0	0 0	3 3
24	CX246	0	0	0	0	3 3	2 2	2 2	0 0	2 2
25	CX264	0	0	0	0	2 2	0 0	0 0	0 0	3 3
26	CX267	0	0	0	0	3 3	2 2	2 2	0 0	2 2
27	CX269	0	0	0	0	2 2	0 0	0 0	0 0	3 3
28	CX271	0	0	0	0	2 2	0 0	0 0	0 0	3 3
29	CX275	0	0	0	0	3 3	2 2	2 2	0 0	2 2
30	CX276	0	0	0	0	3 3	2 2	0 0	0 0	2 2
31	CX277	0	0	0	0	2 2	0 0	0 0	0 0	3 3
32	CX278	0	0	0	0	3 3	0 0	0 0	0 0	2 2
33	CX28	0	0	0	0	3 3	0 0	0 0	0 0	2 2
34	CX280	0	0	0	0	3 3	2 2	2 2	0 0	2 2
35	CX283	0	0	0	0	3 3	2 2	2 2	0 0	2 2
36	CX29	0	0	0	0	3 3	2 2	2 2	0 0	2 2
37	CX293	0	0	0	0	2 2	0 0	0 0	0 0	3 3
38	CX66	0	0	0	0	3 3	2 2	2 2	0 0	2 2
39	CX74	0	0	0	0	3 3	0 0	0 0	0 0	2 2
40	CX76	0	0	0	0	3 3	0 0	0 0	0 0	2 2
41	CX78	0	0	0	0	2 2	0 0	0 0	0 0	3 3
42	CX83	0	0	0	0	3 3	0 0	0 0	0 0	2 2
43	CX90	0	0	0	0	2 2	0 0	0 0	0 0	3 3
44	CX91	0	0	0	0	2 2	0 0	0 0	0 0	3 3
45	JL010	0	0	0	0	3 3	2 2	2 2	0 0	2 2
46	JL021	0	0	0	0	2 2	0 0	0 0	0 0	2 2
47	JL031	0	0	0	0	3 3	2 2	2 2	0 0	2 2
48	JL040	0	0	0	0	3 3	0 0	0 0	0 0	2 2
49	JL042	0	0	0	0	3 3	0 0	0 0	0 0	2 2
50	JL049	0	0	0	0	3 3	2 2	2 2	0 0	2 2
51	JL051	0	0	0	0	3 3	2 2	2 2	4 4	2 2
52	JL055	0	0	0	0	3 3	2 2	2 2	0 0	2 2
53	JL057	0	0	0	0	3 3	2 2	2 2	0 0	2 2
54	JL063	0	0	0	0	3 3	2 2	2 2	0 0	2 2
55	JL066	0	0	0	0	2 2	0 0	0 0	0 0	2 2
56	JL067	0	0	0	0	2 2	0 0	0 0	0 0	3 3
57	JL068	0	0	0	0	2 2	0 0	0 0	0 0	3 3
58	JL074	0	0	0	0	3 3	2 2	2 2	0 0	2 2
59	JL075	0	0	0	0	3 3	2 2	2 2	0 0	2 2
60	JL076	0	0	0	0	3 3	2 2	2 2	0 0	2 2
61	JL078	0	0	0	0	2 2	0 0	0 0	0 0	3 3
62	JL081	0	0	0	0	3 3	2 2	2 2	0 0	2 2
63	JL084	0	0	0	0	2 2	4 4	4 4	0 0	2 2
64	JL086	0	0	0	0	3 3	2 2	2 2	0 0	2 2
65	JL087	0	0	0	0	3 3	2 2	0 0	0 0	2 2
66	JL089	0	0	0	0	3 3	2 2	2 2	0 0	2 2
67	JL093	0	0	0	0	3 3	2 2	2 2	0 0	2 2
68	JL094	0	0	0	0	3 3	2 2	0 0	0 0	2 2
69	JL095	0	0	0	0	2 2	0 0	0 0	0 0	2 2
70	JL097	0	0	0	0	2 2	0 0	0 0	0 0	3 3
71	JL100	0	0	0	0	3 3	2 2	2 2	0 0	2 2
72	JL102	0	0	0	0	2 2	0 0	4 4	0 0	2 2
73	JL103	0	0	0	0	3 3	2 2	2 2	0 0	2 2
74	JL104	0	0	0	0	3 3	2 2	2 2	0 0	2 2
75	JL107	0	0	0	0	2 2	0 0	0 0	0 0	3 3
76	JL108	0	0	0	0	2 2	0 0	0 0	0 0	3 3
77	JL109	0	0	0	0	3 3	2 2	2 2	0 0	2 2
78	JL111	0	0	0	0	3 3	2 2	2 2	0 0	2 2
79	JL114	0	0	0	0	2 2	0 0	0 0	0 0	3 3
80	JL115	0	0	0	0	2 2	0 0	0 0	0 0	3 3
81	JL117	0	0	0	0	2 2	0 0	0 0	0 0	2 2
82	JL118	0	0	0	0	2 2	0 0	4 4	0 0	3 3
83	JL119	0	0	0	0	2 2	0 0	0 0	0 0	2 2
84	JL120	0	0	0	0	3 3	2 2	0 0	0 0	2 2
85	JL122	0	0	0	0	2 2	4 4	0 0	0 0	3 3
86	JL124	0	0	0	0	2 2	0 0	0 0	0 0	3 3
87	JL126	0	0	0	0	2 2	0 0	0 0	0 0	3 3
88	JL129	0	0	0	0	3 3	2 2	2 2	0 0	2 2
89	JL131	0	0	0	0	3 3	2 2	2 2	0 0	2 2
90	JL132	0	0	0	0	2 2	0 0	0 0	0 0	3 3
91	JL133	0	0	0	0	2 2	4 4	4 4	0 0	2 2
92	JL135	0	0	0	0	2 2	0 0	0 0	0 0	3 3
93	JL136	0	0	0	0	2 2	4 4	4 4	0 0	3 3
94	JL140	0	0	0	0	2 2	0 0	0 0	0 0	3 3
95	JL141	0	0	0	0	2 2	0 0	4 4	0 0	3 3
96	JL143	0	0	0	0	3 3	0 0	0 0	0 0	2 2
97	JL145	0	0	0	0	2 2	0 0	0 0	0 0	3 3
98	JL146	0	0	0	0	3 3	2 2	2 2	0 0	2 2
99	JL150	0	0	0	0	3 3	2 2	2 2	0 0	2 2
100	JL151	0	0	0	0	2 2	0 0	4 4	0 0	3 3
101	JL153	0	0	0	0	2 2	4 4	4 4	0 0	2 2
102	JL158	0	0	0	0	3 3	2 2	2 2	0 0	2 2
103	JL160	0	0	0	0	2 2	4 4	4 4	0 0	3 3
104	JL161	0	0	0	0	2 2	0 0	0 0	0 0	3 3
105	JL163	0	0	0	0	3 3	0 0	4 4	0 0	3 3
106	JL165	0	0	0	0	2 2	0 0	0 0	0 0	3 3
107	JL166	0	0	0	0	2 2	0 0	0 0	0 0	2 2
108	JL169	0	0	0	0	2 2	0 0	0 0	0 0	3 3
109	JL170	0	0	0	0	3 3	2 2	2 2	0 0	2 2
110	JL171	0	0	0	0	3 3	0 0	2 2	0 0	2 2
111	JL172	0	0	0	0	2 2	4 4	4 4	0 0	3 3
112	JL174	0	0	0	0	3 3	2 2	0 0	0 0	2 2
113	JL175	0	0	0	0	3 3	2 2	2 2	0 0	2 2
114	JL176	0	0	0	0	2 2	0 0	4 4	0 0	3 3
115	JL177	0	0	0	0	3 3	2 2	2 2	0 0	2 2
116	JL178	0	0	0	0	3 3	0 0	0 0	0 0	3 3
117	JL181	0	0	0	0	2 2	0 0	0 0	0 0	2 2
118	JL186	0	0	0	0	3 3	2 2	2 2	0 0	2 2
119	JL189	0	0	0	0	2 2	4 4	0 0	0 0	3 3
120	JL192	0	0	0	0	3 3	2 2	2 2	0 0	2 2
121	JL193	0	0	0	0	2 2	4 4	0 0	0 0	3 3
122	JL197	0	0	0	0	3 3	2 2	2 2	0 0	2 2
123	JL199	0	0	0	0	3 3	2 2	2 2	0 0	2 2
124	JL200	0	0	0	0	3 3	0 0	2 2	0 0	2 2
125	JL211	0	0	0	0	3 3	2 2	2 2	0 0	2 2
126	JL216	0	0	0	0	3 3	2 2	2 2	0 0	2 2
127	JL223	0	0	0	0	2 2	0 0	4 4	0 0	3 3
128	JL225	0	0	0	0	3 3	2 2	2 2	0 0	2 2
129	JL226	0	0	0	0	3 3	2 2	0 0	0 0	2 2
130	JL229	0	0	0	0	3 3	2 2	2 2	0 0	2 2
131	JL231	0	0	0	0	2 2	4 4	4 4	0 0	3 3
132	JL235	0	0	0	0	3 3	2 2	0 0	0 0	2 2
133	JL251	0	0	0	0	2 2	0 0	0 0	0 0	3 3
134	JL254	0	0	0	0	3 3	2 2	2 2	0 0	2 2
135	JL255	0	0	0	0	2 2	0 0	4 4	0 0	3 3
136	JL256	0	0	0	0	3 3	0 0	2 2	0 0	2 2
137	JL257	0	0	0	0	2 2	0 0	4 4	0 0	3 3
138	JL261	0	0	0	0	3 3	2 2	2 2	0 0	2 2
139	JL262	0	0	0	0	3 3	2 2	2 2	0 0	2 2
140	JL263	0	0	0	0	3 3	2 2	2 2	0 0	2 2
141	JL264	0	0	0	0	3 3	0 0	0 0	0 0	2 2
142	JL265	0	0	0	0	3 3	2 2	2 2	0 0	2 2
143	JL266	0	0	0	0	2 2	0 0	0 0	0 0	3 3
144	JL267	0	0	0	0	3 3	2 2	2 2	0 0	2 2
145	JL268	0	0	0	0	2 2	4 4	4 4	0 0	3 3
146	JL271	0	0	0	0	2 2	4 4	4 4	0 0	3 3
147	JL273	0	0	0	0	3 3	2 2	2 2	0 0	2 2
148	JL274	0	0	0	0	3 3	2 2	2 2	0 0	2 2
149	JL275	0	0	0	0	3 3	2 2	2 2	0 0	2 2
150	JL276	0	0	0	0	3 3	2 2	2 2	0 0	2 2
151	JL286	0	0	0	0	2 2	0 0	0 0	0 0	3 3
152	JL287	0	0	0	0	3 3	2 2	2 2	0 0	2 2
153	JL288	0	0	0	0	2 2	0 0	0 0	0 0	3 3
154	JL299	0	0	0	0	3 3	2 2	2 2	0 0	2 2
155	JL302	0	0	0	0	3 3	2 2	2 2	0 0	2 2
156	JL305	0	0	0	0	3 3	2 2	2 2	0 0	2 2
157	JL310	0	0	0	0	3 3	0 0	0 0	0 0	2 2
158	JL311	0	0	0	0	3 3	2 2	2 2	0 0	2 2
159	JL314	0	0	0	0	3 3	2 2	2 2	0 0	2 2
160	JL327	0	0	0	0	3 3	2 2	2 2	0 0	2 2
161	JL329	0	0	0	0	2 2	0 0	4 4	2 2	3 3
162	JL331	0	0	0	0	3 3	2 2	2 2	0 0	2 2
163	JL332	0	0	0	0	3 3	2 2	2 2	0 0	2 2
164	JL334	0	0	0	0	2 2	0 0	0 0	0 0	3 3
165	JL335	0	0	0	0	3 3	2 2	2 2	0 0	2 2
166	JL337	0	0	0	0	3 3	2 2	2 2	0 0	2 2
167	JL338	0	0	0	0	2 2	0 0	0 0	2 2	3 3
168	JL339	0	0	0	0	2 2	0 0	4 4	0 0	3 3
169	CX105	0	0	0	0	2 2	0 0	0 0	0 0	3 3
170	JL077	0	0	0	0	3 3	2 2	2 2	0 0	2 2
171	CX196	0	0	0	0	2 2	0 0	0 0	0 0	3 3
172	CX103	0	0	0	0	2 2	0 0	0 0	0 0	3 3
173	CX104	0	0	0	0	2 2	0 0	0 0	0 0	3 3
174	JL295	0	0	0	0	3 3	0 0	0 0	0 0	2 2
175	JL234	0	0	0	0	3 3	2 2	2 2	0 0	2 2
176	JL056	0	0	0	0	3 3	2 2	2 2	0 0	2 2
177	JL138	0	0	0	0	2 2	0 0	0 0	0 0	3 3
178	CX218	0	0	0	0	3 3	0 0	0 0	0 0	2 2
179	CX94	0	0	0	0	2 2	0 0	0 0	0 0	3 3
180	CX30	0	0	0	0	3 3	2 2	2 2	4 4	2 2
181	CX32	0	0	0	0	3 3	2 2	2 2	0 0	2 2
182	CX38	0	0	0	0	3 3	2 2	2 2	0 0	2 2
183	CX65	0	0	0	0	2 2	0 0	0 0	0 0	3 3
184	JL260	0	0	0	0	3 3	2 2	2 2	0 0	2 2
185	C6	0	0	0	0	3 3	2 2	2 2	0 0	2 2
186	CX270	0	0	0	0	3 3	0 0	0 0	0 0	2 2
187	JL018	0	0	0	0	3 3	2 2	2 2	0 0	2 2
188	JL125	0	0	0	0	3 3	2 2	2 2	0 0	2 2
189	JL227	0	0	0	0	3 3	2 2	2 2	0 0	2 2
190	JL198	0	0	0	0	3 3	2 2	2 2	0 0	2 2
191	CX198	0	0	0	0	3 3	0 0	0 0	0 0	3 3
192	JL306	0	0	0	0	2 2	0 0	0 0	0 0	3 3
193	JL205	0	0	0	0	3 3	2 2	2 2	0 0	2 2
194	CX272	0	0	0	0	3 3	0 0	0 0	0 0	2 2
195	CX322	0	0	0	0	2 2	0 0	0 0	0 0	3 3
196	JL290	0	0	0	0	2 2	0 0	0 0	0 0	3 3
197	JL083	0	0	0	0	3 3	0 0	2 2	0 0	2 2
198	JL191	0	0	0	0	3 3	0 0	0 0	0 0	2 2
199	CX119	0	0	0	0	3 3	0 0	0 0	0 0	2 2
200	JL116	0	0	0	0	3 3	2 2	2 2	0 0	2 2
201	JL091	0	0	0	0	3 3	2 2	2 2	0 0	2 2
202	JL037	0	0	0	0	2 2	0 0	0 0	0 0	3 3
203	CX179	0	0	0	0	2 2	4 4	4 4	0 0	3 3
204	JL128	0	0	0	0	3 3	2 2	2 2	0 0	2 2
205	JL289	0	0	0	0	3 3	2 2	2 2	0 0	2 2
206	CX126	0	0	0	0	3 3	2 2	2 2	0 0	2 2
207	JL113	0	0	0	0	2 2	0 0	0 0	0 0	3 3
208	CX199	0	0	0	0	2 2	0 0	0 0	0 0	3 3
209	CX194	0	0	0	0	3 3	2 2	2 2	0 0	2 2
210	CX50	0	0	0	0	2 2	0 0	0 0	0 0	3 3
211	JL207	0	0	0	0	3 3	2 2	2 2	4 4	2 2
212	JL214	0	0	0	0	3 3	2 2	2 2	0 0	2 2
213	CX131	0	0	0	0	2 2	4 4	0 0	0 0	3 3
214	JL322	0	0	0	0	3 3	2 2	2 2	0 0	2 2
215	CX184	0	0	0	0	2 2	0 0	0 0	0 0	3 3
216	JL221	0	0	0	0	3 3	2 2	2 2	0 0	2 2
217	JL045	0	0	0	0	3 3	2 2	2 2	0 0	2 2
218	JL293	0	0	0	0	3 3	2 2	2 2	0 0	2 2
219	CX42	0	0	0	0	3 3	2 2	2 2	0 0	2 2
220	JL020	0	0	0	0	3 3	2 2	2 2	0 0	2 2
221	CX228	0	0	0	0	3 3	2 2	0 0	0 0	2 2
222	JL079	0	0	0	0	2 2	4 4	0 0	2 2	3 3
223	JL283	0	0	0	0	3 3	2 2	2 2	0 0	2 2
224	JL082	0	0	0	0	3 3	2 2	2 2	0 0	2 2
225	JL053	0	0	0	0	2 2	0 0	0 0	2 2	3 3
226	JL240	0	0	0	0	3 3	0 0	0 0	0 0	3 3
227	JL324	0	0	0	0	3 3	2 2	2 2	0 0	2 2
228	JL325	0	0	0	0	3 3	2 2	2 2	0 0	2 2
229	JL182	0	0	0	0	3 3	2 2	2 2	0 0	2 2
230	JL312	0	0	0	0	3 3	0 0	0 0	0 0	2 2
231	JL090	0	0	0	0	3 3	2 2	2 2	0 0	2 2
232	C10	0	0	0	0	3 3	2 2	0 0	0 0	2 2
233	JL217	0	0	0	0	3 3	2 2	2 2	0 0	2 2
234	JL301	0	0	0	0	3 3	2 2	2 2	0 0	2 2
235	JL308	0	0	0	0	3 3	0 0	0 0	0 0	2 2
236	JL228	0	0	0	0	3 3	2 2	2 2	0 0	2 2
237	CX201	0	0	0	0	3 3	0 0	0 0	0 0	3 3
238	CX262	0	0	0	0	3 3	0 0	2 2	0 0	2 2
239	JL142	0	0	0	0	3 3	2 2	2 2	0 0	2 2
240	CX33	0	0	0	0	3 3	2 2	2 2	0 0	2 2
241	JL073	0	0	0	0	3 3	2 2	2 2	0 0	2 2
242	JL215	0	0	0	0	3 3	2 2	2 2	0 0	2 2
243	JL282	0	0	0	0	3 3	0 0	0 0	0 0	2 2
244	JL297	0	0	0	0	3 3	2 2	2 2	0 0	2 2
245	JL101	0	0	0	0	3 3	2 2	2 2	0 0	2 2
246	JL139	0	0	0	0	3 3	2 2	0 0	0 0	2 2
247	JL156	0	0	0	0	3 3	2 2	2 2	0 0	2 2
248	JL241	0	0	0	0	3 3	2 2	2 2	0 0	2 2
249	CX261	0	0	0	0	3 3	2 2	0 0	0 0	2 2
250	JL027	0	0	0	0	3 3	2 2	2 2	0 0	2 2
251	CX95	0	0	0	0	2 2	0 0	0 0	0 0	3 3
252	JL069	0	0	0	0	2 2	4 4	0 0	0 0	3 3
253	JL147	0	0	0	0	3 3	0 0	0 0	0 0	2 2
254	JL112	0	0	0	0	3 3	2 2	2 2	0 0	2 2
255	JL173	0	0	0	0	3 3	2 2	2 2	0 0	2 2
256	C7	0	0	0	0	2 2	0 0	0 0	0 0	3 3
257	C43	0	0	0	0	3 3	2 2	2 2	0 0	2 2
258	JL155	0	0	0	0	3 3	2 2	2 2	0 0	2 2
259	JL303	0	0	0	0	3 3	0 0	0 0	0 0	2 2
260	JL072	0	0	0	0	3 3	2 2	2 2	0 0	2 2
261	JL336	0	0	0	0	3 3	2 2	2 2	0 0	2 2
262	JL167	0	0	0	0	3 3	2 2	2 2	0 0	2 2
263	CX22	0	0	0	0	3 3	0 0	0 0	0 0	2 2
264	JL149	0	0	0	0	2 2	0 0	0 0	0 0	3 3
265	JL328	0	0	0	0	3 3	2 2	2 2	0 0	2 2
266	JL232	0	0	0	0	3 3	2 2	2 2	0 0	2 2
267	CX287	0	0	0	0	3 3	2 2	2 2	0 0	2 2
268	JL080	0	0	0	0	3 3	2 2	2 2	0 0	2 2
269	CX213	0	0	0	0	3 3	0 0	0 0	0 0	2 2
270	JL023	0	0	0	0	3 3	2 2	2 2	0 0	2 2
271	CX160	0	0	0	0	2 2	0 0	4 4	0 0	3 3
272	CX101	0	0	0	0	2 2	0 0	0 0	0 0	3 3
273	JL006	0	0	0	0	3 3	0 0	2 2	0 0	2 2
274	JL210	0	0	0	0	3 3	2 2	2 2	0 0	2 2
275	JL233	0	0	0	0	3 3	2 2	2 2	0 0	2 2
276	JL123	0	0	0	0	3 3	0 0	4 4	0 0	2 2
277	JL071	0	0	0	0	3 3	0 0	0 0	0 0	2 2
278	CX138	0	0	0	0	3 3	2 2	2 2	0 0	2 2
279	JL203	0	0	0	0	3 3	2 2	2 2	0 0	2 2
280	JL105	0	0	0	0	3 3	2 2	2 2	0 0	2 2
281	JL019	0	0	0	0	2 2	0 0	0 0	0 0	3 3
282	JL347	0	0	0	0	3 3	0 0	2 2	0 0	2 2
283	JL292	0	0	0	0	3 3	2 2	2 2	0 0	2 2
284	JL259	0	0	0	0	3 3	2 2	2 2	0 0	2 2
285	CX180	0	0	0	0	3 3	0 0	0 0	0 0	2 2
286	JL061	0	0	0	0	3 3	0 0	2 2	0 0	2 2
287	CX175	0	0	0	0	3 3	0 0	0 0	0 0	2 2
288	CX290	0	0	0	0	3 3	2 2	2 2	0 0	2 2
289	JL201	0	0	0	0	3 3	2 2	0 0	0 0	2 2
290	JL220	0	0	0	0	3 3	2 2	2 2	0 0	2 2
291	JL110	0	0	0	0	3 3	2 2	2 2	0 0	2 2
292	JL106	0	0	0	0	3 3	2 2	2 2	0 0	2 2
293	CX136	0	0	0	0	3 3	2 2	0 0	0 0	2 2
294	CX217	0	0	0	0	3 3	2 2	2 2	0 0	2 2
295	JL179	0	0	0	0	3 3	2 2	2 2	0 0	2 2
296	CX249	0	0	0	0	3 3	2 2	2 2	0 0	2 2
297	CX149	0	0	0	0	3 3	0 0	2 2	0 0	2 2
298	CX153	0	0	0	0	3 3	2 2	2 2	0 0	2 2
299	CX106	0	0	0	0	2 2	0 0	0 0	0 0	3 3
300	CX93	0	0	0	0	2 2	0 0	4 4	0 0	3 3
301	CX146	0	0	0	0	3 3	2 2	0 0	0 0	2 2
302	CX124	0	0	0	0	3 3	0 0	0 0	0 0	2 2
303	JL304	0	0	0	0	2 2	0 0	0 0	0 0	3 3
304	CX45	0	0	0	0	2 2	0 0	0 0	0 0	3 3
305	JL047	0	0	0	0	3 3	2 2	2 2	0 0	2 2
306	JL196	0	0	0	0	3 3	2 2	2 2	0 0	2 2
307	CX144	0	0	0	0	2 2	0 0	0 0	0 0	3 3
308	JL022	0	0	0	0	2 2	0 0	0 0	0 0	3 3
309	JL238	0	0	0	0	3 3	2 2	2 2	0 0	2 2
310	CX64	0	0	0	0	3 3	0 0	0 0	0 0	2 2
311	JL004	0	0	0	0	2 2	0 0	0 0	0 0	3 3
312	CX319	0	0	0	0	2 2	0 0	0 0	0 0	3 3
313	JL281	0	0	0	0	3 3	2 2	2 2	0 0	2 2
314	CX150	0	0	0	0	3 3	2 2	2 2	0 0	2 2
315	JL144	0	0	0	0	2 2	0 0	0 0	2 2	3 3
316	CX142	0	0	0	0	3 3	0 0	0 0	0 0	2 2
317	JL344	0	0	0	0	3 3	2 2	2 2	0 0	2 2
318	JL340	0	0	0	0	3 3	2 2	2 2	0 0	2 2
319	JL206	0	0	0	0	3 3	2 2	2 2	0 0	2 2
320	CX317	0	0	0	0	2 2	0 0	0 0	0 0	3 3
321	CX204	0	0	0	0	3 3	2 2	2 2	0 0	2 2
322	JL224	0	0	0	0	3 3	0 0	0 0	0 0	2 2
323	JL044	0	0	0	0	3 3	2 2	2 2	0 0	2 2
324	CX243	0	0	0	0	2 2	0 0	0 0	0 0	3 3
325	JL239	0	0	0	0	3 3	2 2	2 2	0 0	2 2
326	CX63	0	0	0	0	3 3	2 2	2 2	0 0	2 2
327	JL345	0	0	0	0	2 2	4 4	0 0	0 0	2 2
328	CX123	0	0	0	0	3 3	2 2	2 2	0 0	2 2
329	JL258	0	0	0	0	3 3	0 0	2 2	0 0	2 2
330	JL121	0	0	0	0	3 3	2 2	2 2	0 0	2 2
331	CX282	0	0	0	0	2 2	0 0	0 0	0 0	2 2
332	JL003	0	0	0	0	3 3	2 2	2 2	0 0	2 2
333	CX300	0	0	0	0	2 2	4 4	0 0	0 0	3 3
334	CX1	0	0	0	0	2 2	4 4	0 0	0 0	3 3
335	JL036	0	0	0	0	3 3	2 2	2 2	0 0	2 2
336	C40	0	0	0	0	2 2	4 4	4 4	0 0	3 3
337	JL130	0	0	0	0	3 3	2 2	2 2	0 0	2 2
338	JL318	0	0	0	0	3 3	2 2	2 2	4 4	2 2
339	JL284	0	0	0	0	2 2	0 0	0 0	0 0	3 3
340	JL046	0	0	0	0	2 2	0 0	4 4	0 0	3 3
341	CX27	0	0	0	0	3 3	0 0	0 0	0 0	2 2
342	JL269	0	0	0	0	2 2	0 0	0 0	0 0	3 3
343	CX143	0	0	0	0	2 2	4 4	0 0	0 0	3 3
344	CX92	0	0	0	0	3 3	2 2	2 2	0 0	2 2
345	JL307	0	0	0	0	3 3	2 2	2 2	0 0	2 2
346	JL230	0	0	0	0	3 3	2 2	2 2	0 0	2 2
347	CX186	0	0	0	0	2 2	0 0	0 0	0 0	3 3
348	JL296	0	0	0	0	3 3	2 2	0 0	0 0	2 2
349	JL002	0	0	0	0	3 3	2 2	2 2	0 0	2 2
350	JL187	0	0	0	0	2 2	4 4	4 4	0 0	2 2
351	JL060	0	0	0	0	3 3	2 2	2 2	0 0	2 2
352	JL033	0	0	0	0	3 3	2 2	0 0	0 0	2 2
353	JL243	0	0	0	0	2 2	0 0	0 0	0 0	3 3
354	CX84	0	0	0	0	3 3	2 2	2 2	0 0	2 2
355	CX8	0	0	0	0	3 3	2 2	2 2	0 0	2 2
356	CX35	0	0	0	0	2 2	4 4	4 4	0 0	3 3
357	CX298	0	0	0	0	3 3	2 2	0 0	0 0	2 2
358	CX251	0	0	0	0	3 3	2 2	2 2	0 0	2 2
359	JL065	0	0	0	0	3 3	4 4	0 0	0 0	3 3
360	CX154	0	0	0	0	3 3	2 2	2 2	0 0	2 2
361	JL011	0	0	0	0	3 3	0 0	0 0	0 0	2 2
362	CX221	0	0	0	0	2 2	0 0	0 0	0 0	3 3
363	JL244	0	0	0	0	3 3	2 2	2 2	0 0	2 2
364	JL236	0	0	0	0	3 3	2 2	0 0	0 0	2 2
365	CX164	0	0	0	0	2 2	0 0	4 4	0 0	3 3
366	CX311	0	0	0	0	3 3	0 0	0 0	0 0	2 2
367	C2	0	0	0	0	3 3	2 2	2 2	0 0	2 2
368	C42	0	0	0	0	2 2	0 0	0 0	0 0	3 3
369	JL204	0	0	0	0	3 3	2 2	2 2	0 0	2 2
370	JL222	0	0	0	0	3 3	2 2	2 2	0 0	2 2
371	CX155	0	0	0	0	3 3	0 0	2 2	0 0	2 2
372	CX140	0	0	0	0	2 2	0 0	0 0	0 0	3 3
373	JL277	0	0	0	0	2 2	4 4	4 4	2 2	3 3
374	CX273	0	0	0	0	3 3	0 0	0 0	0 0	2 2
375	CX71	0	0	0	0	3 3	2 2	2 2	0 0	2 2
376	CX34	0	0	0	0	3 3	2 2	2 2	0 0	2 2
377	JL209	0	0	0	0	3 3	2 2	2 2	0 0	2 2
378	CX225	0	0	0	0	3 3	2 2	2 2	0 0	2 2
379	JL194	0	0	0	0	2 2	4 4	0 0	0 0	2 2
380	CX47	0	0	0	0	3 3	2 2	2 2	0 0	2 2
381	C4	0	0	0	0	3 3	0 0	0 0	0 0	2 2
382	JL316	0	0	0	0	3 3	2 2	2 2	0 0	2 2
383	CX49	0	0	0	0	2 2	0 0	0 0	0 0	3 3
384	JL005	0	0	0	0	2 2	0 0	0 0	0 0	3 3
385	JL015	0	0	0	0	2 2	0 0	0 0	0 0	2 2
386	JL219	0	0	0	0	3 3	2 2	2 2	0 0	2 2
387	CX158	0	0	0	0	2 2	0 0	0 0	0 0	3 3
388	CX172	0	0	0	0	3 3	2 2	2 2	0 0	2 2
389	JL064	0	0	0	0	3 3	2 2	2 2	0 0	2 2
390	CX173	0	0	0	0	3 3	0 0	0 0	0 0	2 2
391	C22	0	0	0	0	3 3	0 0	0 0	0 0	2 2
392	JL298	0	0	0	0	3 3	2 2	0 0	0 0	2 2
393	CX259	0	0	0	0	3 3	0 0	0 0	0 0	2 2
394	JL028	0	0	0	0	2 2	0 0	0 0	0 0	2 2
395	CX220	0	0	0	0	3 3	0 0	0 0	0 0	2 2
396	JL346	0	0	0	0	3 3	2 2	2 2	0 0	2 2
397	JL134	0	0	0	0	3 3	0 0	0 0	0 0	2 2
398	JL343	0	0	0	0	3 3	2 2	2 2	0 0	2 2
399	JL341	0	0	0	0	3 3	2 2	2 2	0 0	2 2
400	JL008	0	0	0	0	2 2	0 0	0 0	0 0	2 2
401	JL242	0	0	0	0	3 3	2 2	2 2	0 0	2 2
402	CX219	0	0	0	0	3 3	0 0	0 0	0 0	3 3
403	JL348	0	0	0	0	3 3	2 2	2 2	0 0	2 2
404	JL202	0	0	0	0	3 3	0 0	0 0	0 0	2 2
405	JL137	0	0	0	0	3 3	0 0	0 0	0 0	2 2
406	JL253	0	0	0	0	3 3	2 2	2 2	0 0	2 2
407	C25	0	0	0	0	3 3	2 2	0 0	0 0	2 2
408	CX168	0	0	0	0	3 3	0 0	2 2	0 0	2 2
409	C23	0	0	0	0	3 3	0 0	0 0	0 0	2 2
410	JL024	0	0	0	0	3 3	2 2	2 2	0 0	2 2
411	CX17	0	0	0	0	3 3	0 0	4 4	0 0	3 3
412	CX115	0	0	0	0	3 3	2 2	2 2	0 0	2 2
413	CX305	0	0	0	0	3 3	0 0	0 0	0 0	2 2
414	JL048	0	0	0	0	3 3	2 2	2 2	0 0	2 2
415	JL017	0	0	0	0	3 3	4 4	0 0	0 0	3 3
416	C9	0	0	0	0	3 3	2 2	0 0	0 0	2 2
417	JL247	0	0	0	0	3 3	0 0	0 0	0 0	3 3
418	JL016	0	0	0	0	2 2	0 0	0 0	0 0	3 3
419	CX258	0	0	0	0	3 3	2 2	2 2	0 0	2 2
420	JL317	0	0	0	0	3 3	2 2	2 2	0 0	2 2
421	CX268	0	0	0	0	3 3	2 2	2 2	0 0	2 2
422	CX39	0	0	0	0	3 3	2 2	2 2	0 0	2 2
423	CX26	0	0	0	0	3 3	0 0	2 2	0 0	2 2
424	CX316	0	0	0	0	3 3	0 0	0 0	0 0	2 2
425	CX152	0	0	0	0	3 3	2 2	2 2	0 0	2 2
426	CX18	0	0	0	0	3 3	0 0	0 0	0 0	2 2
427	CX48	0	0	0	0	2 2	0 0	4 4	0 0	3 3
428	JL326	0	0	0	0	3 3	2 2	2 2	0 0	2 2
429	CX148	0	0	0	0	3 3	0 0	2 2	0 0	2 2
430	CX314	0	0	0	0	3 3	2 2	2 2	0 0	2 2
431	CX162	0	0	0	0	3 3	2 2	2 2	0 0	2 2
432	JL039	0	0	0	0	3 3	2 2	2 2	0 0	2 2
433	CX187	0	0	0	0	3 3	2 2	2 2	0 0	2 2
434	JL319	0	0	0	0	2 2	0 0	0 0	0 0	3 3
435	CX5	0	0	0	0	3 3	0 0	0 0	0 0	2 2
436	CX253	0	0	0	0	3 3	2 2	2 2	0 0	2 2
437	JL313	0	0	0	0	3 3	0 0	2 2	0 0	2 2
438	JL212	0	0	0	0	3 3	2 2	2 2	0 0	2 2
439	CX20	0	0	0	0	2 2	0 0	0 0	0 0	2 2
440	CX141	0	0	0	0	3 3	2 2	2 2	0 0	2 2
441	CX156	0	0	0	0	3 3	0 0	0 0	0 0	2 2
442	CX318	0	0	0	0	3 3	0 0	0 0	0 0	2 2
443	JL059	0	0	0	0	3 3	2 2	2 2	0 0	2 2
444	JL213	0	0	0	0	3 3	2 2	2 2	0 0	2 2
445	JL035	0	0	0	0	3 3	2 2	2 2	0 0	2 2
446	JL320	0	0	0	0	2 2	4 4	0 0	0 0	3 3
447	CX247	0	0	0	0	3 3	2 2	0 0	0 0	2 2
448	CX54	0	0	0	0	3 3	0 0	0 0	0 0	2 2
449	CX285	0	0	0	0	3 3	2 2	2 2	0 0	2 2
450	CX315	0	0	0	0	3 3	0 0	0 0	0 0	2 2
451	CX21	0	0	0	0	3 3	2 2	2 2	0 0	2 2
452	CX137	0	0	0	0	3 3	0 0	2 2	0 0	2 2
453	CX169	0	0	0	0	2 2	0 0	0 0	0 0	3 3
454	CX256	0	0	0	0	3 3	2 2	0 0	0 0	2 2
455	C15	0	0	0	0	3 3	2 2	2 2	0 0	2 2
456	CX6	0	0	0	0	3 3	2 2	2 2	0 0	2 2
457	CX250	0	0	0	0	3 3	2 2	2 2	0 0	2 2
458	CX132	0	0	0	0	3 3	0 0	0 0	0 0	2 2
459	CX307	0	0	0	0	3 3	0 0	0 0	0 0	2 2
460	CX328	0	0	0	0	2 2	0 0	0 0	0 0	3 3
461	CX127	0	0	0	0	3 3	0 0	0 0	0 0	2 2
462	CX68	0	0	0	0	3 3	0 0	0 0	0 0	3 3
463	JL278	0	0	0	0	2 2	0 0	4 4	0 0	3 3
464	CX281	0	0	0	0	2 2	0 0	0 0	0 0	3 3
465	CX248	0	0	0	0	3 3	2 2	0 0	0 0	2 2
466	C8	0	0	0	0	3 3	2 2	2 2	0 0	2 2
467	CX53	0	0	0	0	3 3	2 2	2 2	0 0	2 2
468	JL188	0	0	0	0	3 3	2 2	2 2	0 0	2 2
469	JL025	0	0	0	0	3 3	2 2	2 2	0 0	2 2
470	JL001	0	0	0	0	3 3	2 2	2 2	0 0	2 2
471	JL321	0	0	0	0	3 3	2 2	0 0	0 0	2 2
472	JL208	0	0	0	0	3 3	0 0	0 0	0 0	2 2
473	CX161	0	0	0	0	3 3	2 2	2 2	0 0	2 2
474	JL342	0	0	0	0	3 3	2 2	2 2	0 0	2 2
475	CX61	0	0	0	0	2 2	0 0	0 0	0 0	2 2
476	CX205	0	0	0	0	3 3	0 0	0 0	0 0	3 3
477	JL030	0	0	0	0	3 3	2 2	0 0	0 0	2 2
478	CX159	0	0	0	0	3 3	2 2	2 2	0 0	2 2
479	JL294	0	0	0	0	3 3	0 0	2 2	0 0	2 2
480	CX235	0	0	0	0	3 3	0 0	0 0	0 0	3 3
481	CX309	0	0	0	0	3 3	2 2	0 0	0 0	2 2
482	CX313	0	0	0	0	3 3	2 2	0 0	0 0	2 2
483	CX145	0	0	0	0	3 3	2 2	2 2	0 0	2 2
484	JL270	0	0	0	0	2 2	4 4	0 0	0 0	3 3
485	CX130	0	0	0	0	3 3	2 2	2 2	0 0	2 2
486	C32	0	0	0	0	3 3	0 0	0 0	0 0	2 2
487	JL323	0	0	0	0	3 3	2 2	2 2	0 0	2 2
488	C38	0	0	0	0	3 3	2 2	2 2	0 0	2 2
489	JL279	0	0	0	0	3 3	2 2	2 2	0 0	2 2
490	JL050	0	0	0	0	3 3	2 2	2 2	0 0	2 2
491	JL218	0	0	0	0	3 3	2 2	2 2	0 0	2 2
492	JL291	0	0	0	0	2 2	4 4	0 0	0 0	3 3
493	CX80	0	0	0	0	3 3	0 0	0 0	0 0	2 2
494	JL195	0	0	0	0	3 3	0 0	2 2	0 0	2 2
495	CX110	0	0	0	0	3 3	0 0	0 0	0 0	2 2
496	CX320	0	0	0	0	2 2	0 0	0 0	0 0	3 3
497	JL058	0	0	0	0	3 3	2 2	2 2	0 0	2 2
498	JL333	0	0	0	0	2 2	0 0	4 4	0 0	3 3
499	CX96	0	0	0	0	3 3	2 2	0 0	0 0	2 2
500	JL012	0	0	0	0	3 3	2 2	2 2	0 0	2 2
501	CX292	0	0	0	0	3 3	2 2	2 2	0 0	2 2
502	JL014	0	0	0	0	3 3	0 0	2 2	0 0	2 2
503	JL062	0	0	0	0	3 3	2 2	2 2	0 0	2 2
504	CX299	0	0	0	0	3 3	2 2	2 2	0 0	2 2
505	CX310	0	0	0	0	3 3	0 0	0 0	0 0	2 2
506	JL280	0	0	0	0	3 3	2 2	2 2	0 0	2 2
507	CX24	0	0	0	0	3 3	2 2	0 0	0 0	2 2
508	CX151	0	0	0	0	3 3	2 2	0 0	0 0	2 2
509	JL041	0	0	0	0	3 3	2 2	2 2	0 0	2 2
510	JL249	0	0	0	0	3 3	2 2	2 2	0 0	2 2
511	JL330	0	0	0	0	3 3	2 2	2 2	0 0	2 2
512	CX13	0	0	0	0	3 3	2 2	2 2	0 0	2 2
513	CX36	0	0	0	0	3 3	2 2	2 2	0 0	2 2
514	CX230	0	0	0	0	2 2	4 4	4 4	0 0	3 3
515	CX134	0	0	0	0	3 3	2 2	2 2	0 0	2 2
516	CX178	0	0	0	0	2 2	0 0	0 0	0 0	3 3
517	CX294	0	0	0	0	3 3	2 2	2 2	0 0	2 2
518	CX163	0	0	0	0	3 3	2 2	2 2	0 0	2 2
519	JL250	0	0	0	0	3 3	2 2	2 2	0 0	2 2
520	JL164	0	0	0	0	3 3	0 0	0 0	0 0	2 2
521	CX324	0	0	0	0	2 2	0 0	0 0	0 0	3 3
522	CX257	0	0	0	0	3 3	2 2	2 2	0 0	2 2
523	C36	0	0	0	0	3 3	2 2	2 2	0 0	2 2
524	CX274	0	0	0	0	3 3	0 0	0 0	0 0	2 2
525	JL148	0	0	0	0	3 3	2 2	2 2	0 0	2 2
526	JL246	0	0	0	0	3 3	2 2	2 2	0 0	2 2
527	JL248	0	0	0	0	3 3	2 2	2 2	0 0	2 2
