# Supplementary material for: Fine mapping and candidate gene analysis of proportion of four-seed pods by soybean CSSLs
Source: Front Plant Sci. 2023 Jan 18;13:1104022. doi: 10.3389/fpls.2022.1104022 (PMC9890659; doi:10.3389/fpls.2022.1104022)
Supplement: Supplementary file 1 [file DataSheet_1.zip › Data_update/Phenotypes of Resource Populations.xlsx]

## Sheet: PoFSP in Resource Population
Variety	PoFSP(%)
CX211	0
CX222	0
CX264	0
CX293	0
CX94	0.833333
CX272	1.13636
CX42	1.98276
CX217	5.45677
CX93	5.92949
CX146	6.0241
CX64	6.94103
CX319	6.95866
CX243	8.25854
CX156	20.8556
CX6	24.7998
CX281	27.2295
CX61	29.6937
CX110	33.1974
CX230	42.0938
CX134	42.1784
C22	15.1485
JL005	14.2593
JL008	16
JL019	4.65116
JL048	17.199
JL050	31.7547
JL064	14.693
JL067	0
JL144	7.14286
JL186	0
JL238	6.89655
JL243	11.5167
JL258	8.64899
JL269	10.3448
JL290	1.14943
JL329	0
JL333	34.127
JL339	0
CX78	0
CX90	0
CX91	0
CX108	0
CX112	0
CX147	0
CX157	0
CX188	0
CX192	0
CX193	0
CX209	0
CX269	0
CX271	0
CX277	0
CX105	0.378788
CX196	0.555556
CX103	0.574713
CX104	0.584795
CX65	0.900901
CX198	1.04167
CX322	1.14943
CX179	1.38889
CX50	1.75439
CX131	1.78571
CX184	1.88679
CX201	2.47947
CX95	3.02144
CX160	4.1575
CX101	4.16667
CX106	5.92763
CX45	6.48943
CX317	7.77126
CX300	8.70469
CX143	10.4167
CX186	10.9375
CX35	11.6432
CX221	12.0905
CX164	12.658
CX140	13.2057
CX49	14.0303
CX158	14.4124
CX219	16.129
CX48	18.9801
CX20	20.7143
CX169	23.8885
CX328	25.3968
CX68	26.1395
CX235	30.1628
CX320	33.2597
CX178	42.2222
CX324	47.0973
C7	3.40909
C40	9.11775
C42	12.8111
JL004	6.94444
JL015	14.3723
JL017	17.4292
JL022	6.72878
JL037	1.36054
JL046	10.1007
JL053	2.17391
JL065	11.7148
JL068	0
JL069	3.0303
JL078	0
JL079	2.08333
JL097	0
JL107	0
JL108	0
JL113	1.69492
JL114	0
JL115	0
JL118	0
JL122	0
JL123	4.28744
JL124	0
JL126	0
JL132	0
JL135	0
JL136	0
JL138	0.775194
JL140	0
JL141	0
JL145	0
JL149	3.84615
JL151	0
JL160	0
JL161	0
JL163	0
JL165	0
JL166	0
JL169	0
JL172	0
JL176	0
JL178	0
JL187	11.1111
JL189	0
JL193	0
JL223	0
JL240	2.17391
JL251	0
JL255	0
JL257	0
JL266	0
JL268	0
JL271	0
JL284	10
JL286	0
JL288	0
JL291	32.256
JL304	6.19883
JL306	1.11111
JL319	19.8221
JL320	22.2463
JL334	0
JL338	0
JL345	8.44017
CX1	8.74906
CX12	0
CX19	0
CX28	0
CX29	0
CX66	0
CX74	0
CX76	0
CX83	0
CX113	0
CX139	0
CX171	0
CX181	0
CX183	0
CX185	0
CX197	0
CX202	0
CX203	0
CX210	0
CX215	0
CX246	0
CX267	0
CX275	0
CX276	0
CX278	0
CX280	0
CX283	0
CX218	0.78125
CX30	0.854701
CX32	0.854701
CX38	0.877193
CX270	0.980392
CX119	1.25786
CX126	1.67881
CX199	1.71391
CX194	1.75439
CX228	2.04386
CX262	2.52381
CX33	2.5641
CX261	2.94118
CX22	3.84615
CX287	3.99028
CX213	4.04762
CX138	4.52991
CX180	4.84036
CX175	5.02828
CX290	5.12821
CX136	5.29588
CX249	5.72264
CX149	5.76923
CX153	5.86081
CX124	6.06061
CX144	6.70677
CX150	7.11789
CX142	7.17949
CX204	7.91764
CX63	8.42105
CX123	8.62069
CX282	8.69565
CX27	10.1327
CX92	10.4567
CX84	11.5385
CX8	11.5998
CX298	11.6597
CX251	11.7044
CX154	11.9444
CX311	12.7566
CX155	13.0722
CX273	13.4921
CX71	13.4976
CX34	13.5473
CX225	13.6189
CX47	13.7227
CX172	14.5828
CX173	15.0653
CX259	15.3846
CX220	15.625
CX168	16.7023
CX17	16.8002
CX115	16.8228
CX305	16.9856
CX258	18.125
CX268	18.3333
CX39	18.4926
CX26	18.5485
CX316	18.8492
CX152	18.8879
CX18	18.9778
CX148	19.0992
CX314	19.1817
CX162	19.3078
CX187	19.3548
CX5	19.8762
CX253	20.1098
CX141	20.7675
CX318	21.345
CX247	22.2527
CX54	22.7949
CX285	22.9885
CX315	23.1555
CX21	23.5758
CX137	23.7404
CX256	24.7361
CX250	24.8737
CX132	25.2218
CX307	25.3739
CX127	26.0097
CX248	27.3215
CX53	27.5835
CX161	28.8118
CX205	29.7414
CX159	30.0799
CX309	30.2367
CX313	30.4604
CX145	30.8579
CX130	30.935
CX80	32.2714
CX96	34.5839
CX292	35.7576
CX299	36.7544
CX310	36.9902
CX24	38.5377
CX151	38.6237
CX13	41.4882
CX36	41.6667
CX294	43.0735
CX163	43.169
CX257	48
CX274	48.8916
C6	0.980392
C10	2.38095
C43	3.4188
C2	12.7643
C4	13.7363
C25	16.6667
C23	16.7514
C9	17.5524
C15	24.7561
C8	27.3403
C32	30.9357
C38	31.1684
C36	48.511
JL001	28.5714
JL002	11.1111
JL003	8.7037
JL006	4.16667
JL010	0
JL011	11.9608
JL012	35.0397
JL014	35.7937
JL016	17.9429
JL018	1.0101
JL020	2.0202
JL021	0
JL023	4.06504
JL024	16.7677
JL025	27.9942
JL027	2.97619
JL028	15.3846
JL030	29.8135
JL031	0
JL033	11.3767
JL035	21.8182
JL036	8.83838
JL039	19.3452
JL040	0
JL040	20.9844
JL041	39.3939
JL042	0
JL044	8.08081
JL045	1.96078
JL047	6.51866
JL049	0
JL051	0
JL055	0
JL056	0.757576
JL057	0
JL058	33.9286
JL059	21.5054
JL060	11.3238
JL061	4.94505
JL062	36.089
JL063	0
JL066	0
JL071	4.34783
JL072	3.7037
JL073	2.5641
JL074	0
JL075	0
JL076	0
JL077	0.483092
JL080	4.03226
JL081	0
JL082	2.16767
JL083	1.21951
JL084	0
JL086	0
JL087	0
JL089	0
JL090	2.35732
JL091	1.33333
JL093	0
JL094	0
JL095	0
JL100	0
JL101	2.77778
JL102	0
JL103	0
JL104	0
JL105	4.64744
JL106	5.29101
JL109	0
JL110	5.19439
JL111	0
JL112	3.1746
JL116	1.28205
JL117	0
JL119	0
JL120	0
JL121	8.68056
JL125	1.0101
JL128	1.5625
JL129	0
JL130	9.24383
JL131	0
JL133	0
JL134	15.8025
JL137	16.2022
JL139	2.77778
JL142	2.54237
JL143	0
JL146	0
JL147	3.125
JL148	50
JL150	0
JL153	0
JL155	3.59848
JL156	2.77778
JL158	0
JL164	44.1026
JL167	3.75
JL170	0
JL171	0
JL173	3.33333
JL174	0
JL175	0
JL177	0
JL179	5.71429
JL181	0
JL182	2.32558
JL188	27.7992
JL191	1.25
JL192	0
JL194	13.6596
JL195	32.9861
JL196	6.61538
JL197	0
JL198	1.02041
JL199	0
JL200	0
JL201	5.12821
JL202	16.2016
JL203	4.54545
JL204	12.9309
JL205	1.12994
JL206	7.65873
JL207	1.75439
JL208	28.7879
JL209	13.5965
JL210	4.25865
JL211	0
JL212	20.614
JL213	21.7391
JL214	1.75439
JL215	2.5641
JL216	0
JL217	2.38095
JL218	32.0256
JL219	14.3875
JL220	5.12821
JL221	1.93632
JL222	12.963
JL224	7.93103
JL225	0
JL226	0
JL227	1.0101
JL228	2.46032
JL229	0
JL230	10.8333
JL231	0
JL232	3.88514
JL233	4.28571
JL234	0.746269
JL235	0
JL236	12.5
JL239	8.33333
JL241	2.84722
JL242	16.1077
JL244	12.2019
JL246	51.6858
JL247	17.6512
JL248	52.7778
JL249	40
JL250	43.1921
JL253	16.6484
JL254	0
JL256	0
JL259	4.83669
JL260	0.900901
JL261	0
JL262	0
JL263	0
JL264	0
JL265	0
JL267	0
JL270	30.9259
JL273	0
JL274	0
JL275	0
JL276	0
JL277	13.2155
JL278	26.1637
JL279	31.5183
JL280	38.0435
JL281	7.06522
JL282	2.66667
JL283	2.08333
JL287	0
JL289	1.62602
JL292	4.71471
JL293	1.96078
JL294	30.1353
JL295	0.628931
JL296	10.9605
JL297	2.66667
JL298	15.3038
JL299	0
JL301	2.43902
JL302	0
JL303	3.61485
JL305	0
JL307	10.5769
JL308	2.43902
JL310	0
JL311	0
JL312	2.32558
JL313	20.3448
JL314	0
JL316	13.8398
JL317	18.2913
JL318	9.47712
JL321	28.5848
JL322	1.78571
JL323	31.1111
JL324	2.22222
JL325	2.22222
JL326	19.0476
JL327	0
JL328	3.84615
JL330	40.8387
JL331	0
JL332	0
JL335	0
JL336	3.7037
JL337	0
JL340	7.55556
JL341	15.9905
JL342	29.6296
JL343	15.9804
JL344	7.23892
JL346	15.7143
JL347	4.65294
JL348	16.1466
