# Supplementary material for: Fine mapping and candidate gene analysis of proportion of four-seed pods by soybean CSSLs
Source: Front Plant Sci. 2023 Jan 18;13:1104022. doi: 10.3389/fpls.2022.1104022 (PMC9890659; doi:10.3389/fpls.2022.1104022)
Supplement: Supplementary file 1 [file DataSheet_1.zip › Data_update/qRT-PCR Result/qRT-PCR Result.xlsx]

## Sheet: Glyma.13G126000
	-3	-2	-1	0	+3	+5
L-9	0.00802194	0.00734694	0.00764096	0.00942596	0.00848934	0.0088423
L-14	0.00910241	0.00754393	0.0070934	0.00941986	0.00962426	0.0112933
L-72	0.010354	0.0110818	0.00803879	0.0162576	0.00747022	0.00767223
L-93	0.00725544	0.0119064	0.0095894	0.0119755	0.00656349	0.00807253

## Sheet: Glyma.13G126100
	-3	-2	-1	0	+3	+5
L-9	0.00746592	0.00734694	0.00831756	0.0121483	0.00848934	0.00813087
L-14	0.00808221	0.00754393	0.0070934	0.00941986	0.00962426	0.00768119
L-72	0.0221664	0.0255263	0.0283628	0.0320054	0.0309244	0.0231661
L-93	0.0192484	0.0234719	0.027206	0.0273038	0.0269206	0.023083

## Sheet: Glyma.13G126300
	-3	-2	-1	0	+3	+5
L-9	0.178045	0.284275	0.0663159	2.62191	0.587747	0.134896
L-14	0.158301	0.00809736	0.0691401	3.318	1.35725	0.0447387
L-72	0.368942	0.147963	0.107391	0.724316	0.312804	0.160443
L-93	0.16574	0.0799891	0.075227	0.876595	0.0441712	0.225637

## Sheet: Glyma.13G126400
	-3	-2	-1	0	+3	+5
L-9	0.289922	0.365055	0.188148	5.4171	5.17795	1.89402
L-14	0.473098	0.00754393	0.309151	5.39684	0.62819	0.140461
L-72	0.337619	0.244631	0.869951	0.166838	0.661247	0.42571
L-93	0.311088	0.499241	0.38385	0.557895	0.157311	1.10625

## Sheet: Glyma.13G126700
	-3	-2	-1	0	+3	+5
L-9	0.0279159	0.0149268	0.0101967	0.230339	0.0115003	0.011124
L-14	0.0316633	0.0136266	0.00849463	0.197145	0.020755	0.044206
L-72	0.0382464	0.0202032	0.0185337	0.0133547	0.0102432	0.00802919
L-93	0.0229389	0.0259299	0.0137817	0.0131352	0.0162706	0.00931231
